# Supplementary material for: Potassium trifluoro­[(Z)-3-methoxy­prop-1-en­yl]borate
Source: Acta Crystallogr Sect E Struct Rep Online. 2008 Nov 13;64(Pt 12):m1525. doi: 10.1107/S1600536808036428 (PMC2959975; doi:10.1107/S1600536808036428)
Supplement: Supplementary file 2 [file e-64-m1525-Isup2.hkl]

#
# h,k,l, Fc-squared, Fo-squared, sigma(Fo-squared) and status flag
#
data_I
_shelx_title ' sad in P 21/c'
_shelx_refln_list_code          4
_shelx_F_calc_maximum      103.31
_exptl_crystal_F_000       360.00
_reflns_d_resolution_high  0.8257
 
loop_
 _symmetry_equiv_pos_as_xyz
 'x, y, z'
 '-x, y+1/2, -z+1/2'
 '-x, -y, -z'
 'x, -y-1/2, z-1/2'
 
_cell_length_a    10.8820
_cell_length_b     7.2668
_cell_length_c     9.2317
_cell_angle_alpha  90.000
_cell_angle_beta  101.520`
_cell_angle_gamma  90.000
 
_shelx_F_squared_multiplier     1.000
 
loop_
 _refln_index_h
 _refln_index_k
 _refln_index_l
 _refln_F_squared_calc
 _refln_F_squared_meas
 _refln_F_squared_sigma
 _refln_observed_status
   3   0   0      345.48      307.35      8.50 o
   4   0   0     5023.10     4693.42    121.78 o
   5   0   0     6875.47     6244.90    134.99 o
   6   0   0     1114.21      965.02     21.56 o
   7   0   0      148.83      140.87      4.00 o
   8   0   0      301.17      255.25      8.87 o
   9   0   0        0.41        0.00      0.99 o
  10   0   0       15.01       15.64      1.67 o
  11   0   0       75.02       79.88      3.25 o
  12   0   0        1.03        3.65      1.62 o
   2   1   0      633.76      643.74     10.88 o
   3   1   0      153.93      134.77      2.65 o
   4   1   0      285.30      267.38      5.05 o
   5   1   0      516.00      484.17      9.15 o
   6   1   0       15.24       14.94      1.04 o
   7   1   0     1458.35     1390.91     26.02 o
   8   1   0      971.49      960.36     16.71 o
   9   1   0      706.40      717.70     15.78 o
  10   1   0      361.68      385.00      7.25 o
  11   1   0        9.42        9.58      1.33 o
  12   1   0      109.82      111.13      3.54 o
   0   2   0     3622.55     3904.34    102.45 o
   1   2   0     1383.41     1435.34     28.79 o
   2   2   0       16.09       11.23      0.66 o
   3   2   0        0.54        0.37      0.80 o
   4   2   0      190.49      224.99      4.31 o
   5   2   0      131.34      133.01      2.91 o
   6   2   0      712.67      721.08     12.99 o
   7   2   0       12.72       12.55      1.24 o
   8   2   0       18.63       19.79      1.51 o
   9   2   0      222.90      215.79      4.87 o
  10   2   0        3.11        1.84      0.95 o
  11   2   0       87.22       88.08      2.82 o
  12   2   0        4.45        4.91      1.47 o
   1   3   0      439.03      449.77      9.25 o
   2   3   0      118.63      132.97      3.07 o
   3   3   0       83.10       80.76      2.12 o
   4   3   0       13.35       17.62      1.36 o
   5   3   0       15.65       13.19      1.02 o
   6   3   0       50.44       65.54      2.21 o
   7   3   0      101.19       85.53      2.59 o
   8   3   0       66.87       65.77      2.28 o
   9   3   0       12.39       15.51      1.52 o
  10   3   0       11.34       10.23      1.41 o
  11   3   0        7.14        5.03      1.35 o
  12   3   0       15.86       13.35      2.26 o
   0   4   0       19.91       10.15      1.42 o
   1   4   0      520.38      551.26     11.88 o
   2   4   0      904.52      987.24     19.76 o
   3   4   0       56.02       52.31      1.87 o
   4   4   0      491.67      539.81     10.47 o
   5   4   0        4.94        5.76      1.28 o
   6   4   0        8.71        9.94      1.38 o
   7   4   0      238.27      235.97      5.85 o
   8   4   0        3.24        0.09      1.21 o
   9   4   0       17.13        9.88      1.55 o
  10   4   0        2.82        1.62      1.44 o
  11   4   0        2.52        2.16      1.55 o
   1   5   0       83.66       77.08      2.49 o
   2   5   0      201.51      209.46      4.84 o
   3   5   0     1140.97     1152.78     21.46 o
   4   5   0       76.37       74.89      2.37 o
   5   5   0      155.20      138.31      3.46 o
   6   5   0       18.70       17.19      1.35 o
   7   5   0      397.84      416.54      9.07 o
   8   5   0      756.63      754.02     16.07 o
   9   5   0      115.58      116.59      4.82 o
  10   5   0        2.09        6.19      2.49 o
   0   6   0     1450.68     1466.62     42.90 o
   1   6   0      916.07      937.80     19.83 o
   2   6   0      397.77      402.20      8.63 o
   3   6   0       20.48       19.49      1.44 o
   4   6   0      431.42      438.20      8.45 o
   5   6   0      157.46      159.77      3.98 o
   6   6   0      174.96      175.48      4.88 o
   7   6   0       56.84       55.28      2.78 o
   8   6   0        0.03        0.00      1.76 o
   9   6   0        1.01        0.93      2.28 o
   1   7   0        0.26        0.51      1.28 o
   2   7   0        2.46        2.43      1.24 o
   3   7   0       70.60       72.50      2.45 o
   4   7   0       46.10       48.40      2.09 o
   5   7   0        1.24        0.98      1.41 o
   6   7   0        0.79        0.66      1.45 o
   7   7   0       69.27       76.22      3.94 o
   0   8   0      447.72      408.18     28.50 o
   1   8   0      131.96      112.83      5.46 o
   2   8   0       20.41       14.15      1.79 o
   3   8   0        0.80        1.51      1.60 o
   4   8   0       91.10       99.32      3.72 o
   5   8   0       89.13       88.82      3.81 o
 -13   1   1       11.54       11.07      1.80 o
 -12   1   1       35.04       35.45      1.97 o
 -11   1   1        6.69        4.89      1.08 o
 -10   1   1       14.97       15.70      1.37 o
  -9   1   1      127.56      133.79      3.32 o
  -8   1   1      661.21      671.12     12.07 o
  -7   1   1       47.34       34.93      1.37 o
  -6   1   1       25.96       21.68      1.03 o
  -5   1   1       32.40       31.05      1.19 o
  -4   1   1     3714.53     3716.36     61.59 o
  -3   1   1     4277.88     4086.09     67.63 o
  -2   1   1      118.66      115.88      2.40 o
   1   1   1      722.08      731.95     12.35 o
   2   1   1      248.60      220.45      3.88 o
   3   1   1      888.99      927.14     14.81 o
   4   1   1      143.93      158.61      3.00 o
   5   1   1      287.45      320.16      5.44 o
   6   1   1       55.38       48.95      1.56 o
   7   1   1       87.58       80.05      2.20 o
   8   1   1       52.10       58.24      2.19 o
   9   1   1       20.60       22.83      1.29 o
  10   1   1       30.44       32.20      1.57 o
  11   1   1       31.21       35.48      1.95 o
  12   1   1        1.83        1.34      1.40 o
 -12   2   1       87.76       94.64      3.29 o
 -11   2   1      147.12      143.10      4.65 o
 -10   2   1      270.99      261.44      6.84 o
  -9   2   1      259.45      262.42      5.53 o
  -8   2   1        7.23        6.38      0.99 o
  -7   2   1        4.80        5.46      0.93 o
  -6   2   1       66.62       72.55      2.00 o
  -5   2   1      240.29      211.64      4.44 o
  -4   2   1      396.24      377.96      7.23 o
  -3   2   1      576.15      561.28     10.08 o
  -2   2   1      911.71      937.24     17.00 o
  -1   2   1      681.15      650.33     11.84 o
   0   2   1      450.41      437.91      8.22 o
   1   2   1     3567.49     3648.81     62.44 o
   2   2   1     4490.71     4667.19     80.26 o
   3   2   1      938.65      977.87     16.71 o
   4   2   1     1815.13     1870.72     32.32 o
   5   2   1     2545.30     2471.09     42.53 o
   6   2   1     4009.84     4219.78     70.07 o
   7   2   1      659.14      617.77     11.43 o
   8   2   1        6.69        8.64      1.08 o
   9   2   1      126.20      124.32      3.60 o
  10   2   1      302.38      316.62      6.90 o
  11   2   1      132.85      131.25      3.72 o
  12   2   1       33.24       33.11      1.99 o
 -12   3   1       81.56       78.07      4.07 o
 -11   3   1       96.21      105.72      3.96 o
 -10   3   1        9.27        5.49      1.25 o
  -9   3   1      153.50      164.56      4.18 o
  -8   3   1      454.04      453.16      9.53 o
  -7   3   1      963.26      983.87     18.87 o
  -6   3   1     1350.44     1375.41     25.14 o
  -5   3   1       22.68       20.63      1.15 o
  -4   3   1     4579.38     4761.73     87.24 o
  -3   3   1     4156.55     4258.44     81.30 o
  -2   3   1     7635.06     8014.74    158.96 o
  -1   3   1     5661.03     6069.72    104.23 o
   0   3   1       20.83       18.47      1.01 o
   1   3   1      263.44      276.63      5.52 o
   2   3   1     2034.24     2122.33     41.01 o
   3   3   1     1120.26     1064.43     18.26 o
   4   3   1       87.04       81.29      2.13 o
   5   3   1      358.25      390.49      7.79 o
   6   3   1        1.02        1.22      0.78 o
   7   3   1      138.71      128.10      3.39 o
   8   3   1       56.10       54.78      2.19 o
   9   3   1       74.15       73.10      3.33 o
  10   3   1       21.66       22.88      1.83 o
  11   3   1        1.70        0.00      1.52 o
 -11   4   1      332.48      360.96     15.32 o
 -10   4   1       69.18       70.78      3.77 o
  -9   4   1       76.31       72.34      2.85 o
  -8   4   1        1.15        1.73      1.29 o
  -7   4   1      153.38      159.71      4.76 o
  -6   4   1        1.01        2.59      1.31 o
  -5   4   1        1.89        2.03      1.07 o
  -4   4   1       49.59       54.00      1.85 o
  -3   4   1       43.23       48.00      1.81 o
  -2   4   1        8.79       10.16      1.37 o
  -1   4   1        7.99        5.98      0.75 o
   0   4   1       83.88       82.47      2.39 o
   1   4   1      140.85      142.67      3.28 o
   2   4   1      297.75      287.06      5.84 o
   3   4   1       43.22       46.36      1.52 o
   4   4   1      644.11      645.86     11.87 o
   5   4   1      888.06      916.40     17.14 o
   6   4   1      510.81      505.01     10.34 o
   7   4   1      418.50      427.66      9.08 o
   8   4   1      169.75      162.65      4.25 o
   9   4   1      112.74      123.03      3.98 o
  10   4   1       88.80       80.46      4.14 o
  11   4   1        1.42        0.00      1.69 o
 -10   5   1        7.72        4.39      2.86 o
  -9   5   1      135.79      134.53      6.37 o
  -8   5   1       92.60       97.72      3.45 o
  -7   5   1       60.60       62.92      2.61 o
  -6   5   1      131.64      142.60      3.94 o
  -5   5   1       34.26       36.81      1.99 o
  -4   5   1     1063.90     1114.59     20.72 o
  -3   5   1      609.78      637.69     12.84 o
  -2   5   1      114.01      107.11      3.42 o
  -1   5   1      202.78      217.85      4.82 o
   0   5   1      123.02      135.75      3.80 o
   1   5   1       16.18       16.48      1.16 o
   2   5   1      277.02      290.88      6.38 o
   3   5   1        2.10        3.68      0.80 o
   4   5   1        5.10        3.76      0.92 o
   5   5   1      335.18      338.17      6.84 o
   6   5   1       30.68       28.51      1.66 o
   7   5   1       53.72       56.13      2.31 o
   8   5   1        0.65        0.00      1.34 o
   9   5   1        6.36        8.42      1.75 o
  10   5   1       43.66       33.63      3.09 o
  -9   6   1       11.50       11.27      2.93 o
  -8   6   1        2.57        5.02      2.28 o
  -7   6   1       39.87       39.88      2.24 o
  -6   6   1       72.38       67.35      2.58 o
  -5   6   1        8.35       10.20      1.55 o
  -4   6   1      241.89      237.47      5.48 o
  -3   6   1      113.99      114.25      3.31 o
  -2   6   1        0.02        0.00      1.02 o
  -1   6   1        0.01        1.71      1.12 o
   0   6   1       27.81       26.94      1.70 o
   1   6   1      476.61      480.05     10.83 o
   2   6   1       78.98       91.04      2.84 o
   3   6   1      188.02      188.64      4.12 o
   4   6   1       66.99       67.70      2.23 o
   5   6   1       15.66       15.22      1.26 o
   6   6   1       90.47       90.35      2.93 o
   7   6   1       12.04       10.32      1.82 o
   8   6   1       46.52       51.71      3.03 o
   9   6   1       14.47       17.78      3.68 o
  -7   7   1       52.39       53.45      3.00 o
  -6   7   1       11.72       11.24      1.68 o
  -5   7   1        1.96        0.61      1.50 o
  -4   7   1        0.05        0.71      1.29 o
  -3   7   1       48.25       51.39      2.24 o
  -2   7   1      611.29      594.49     13.72 o
  -1   7   1      106.25       97.64      3.24 o
   0   7   1       61.31       55.85      2.59 o
   1   7   1        5.62        9.84      1.42 o
   2   7   1       41.35       42.75      1.87 o
   3   7   1      297.14      289.38      6.27 o
   4   7   1       16.99       15.22      1.61 o
   5   7   1        2.53        0.30      1.50 o
   6   7   1       14.68       14.11      1.67 o
   7   7   1       10.93        8.72      2.12 o
  -5   8   1       64.99       67.99      3.16 o
  -4   8   1       63.32       62.68      3.07 o
  -3   8   1       15.46       16.32      2.02 o
  -2   8   1        4.30        5.59      2.20 o
  -1   8   1       69.60       65.88      4.26 o
   0   8   1      126.70      123.04      4.86 o
   1   8   1       91.96       92.58      3.70 o
   2   8   1       43.00       43.97      2.38 o
   3   8   1        3.94        4.35      1.61 o
   4   8   1       34.50       34.23      2.27 o
   5   8   1      227.35      223.61      9.49 o
 -13   0   2        2.51        1.53      1.45 o
 -12   0   2       34.42       33.50      2.72 o
 -11   0   2      223.61      221.13     10.82 o
 -10   0   2      463.31      484.20     12.49 o
  -9   0   2      494.34      506.78     14.62 o
  -8   0   2        0.04        2.69      1.74 o
  -7   0   2      550.26      596.99     16.66 o
  -6   0   2     1421.60     1389.62     41.36 o
  -5   0   2     2255.45     2204.34     75.59 o
  -4   0   2     6586.65     6893.08    179.94 o
  -3   0   2     6700.45     6785.55    177.16 o
  -2   0   2      573.48      548.46     14.72 o
  -1   0   2      168.17      187.29      5.83 o
   0   0   2      790.92      785.83     20.84 o
   1   0   2    10672.53    10329.43    268.31 o
   2   0   2     3959.67     3794.20     98.62 o
   3   0   2      404.23      366.51      9.80 o
   4   0   2      129.44      118.33      3.74 o
   5   0   2      485.66      411.03     10.49 o
   6   0   2      717.36      688.40     17.80 o
   7   0   2      756.44      711.80     23.73 o
   8   0   2       95.29       91.30      3.50 o
   9   0   2      501.80      509.58     13.71 o
  10   0   2      398.77      413.57     12.43 o
  11   0   2      197.81      232.54     10.63 o
  12   0   2      267.29      278.26     12.30 o
 -13   1   2      161.20      167.65      6.33 o
 -12   1   2       31.05       30.78      1.78 o
 -11   1   2       30.01       26.49      1.42 o
 -10   1   2      243.69      238.09      5.79 o
  -9   1   2        0.88        0.23      0.95 o
  -8   1   2      260.80      241.13      5.23 o
  -7   1   2      120.00      122.75      2.94 o
  -6   1   2      125.76      112.93      3.01 o
  -5   1   2      153.59      164.50      4.03 o
  -4   1   2      206.59      219.28      4.32 o
  -3   1   2     2350.31     2339.24     41.80 o
  -2   1   2     9806.18     9793.25    192.99 o
  -1   1   2       54.64       62.28      1.49 o
   0   1   2      431.92      457.93      7.96 o
   1   1   2        9.73        9.88      0.54 o
   2   1   2     6372.63     6146.51    109.51 o
   3   1   2     8644.71     8504.95    137.15 o
   4   1   2     1695.26     1630.46     26.08 o
   5   1   2       10.80       10.75      0.75 o
   6   1   2       21.76       23.60      1.00 o
   7   1   2        7.87        6.75      0.77 o
   8   1   2      516.57      515.65      9.81 o
   9   1   2      290.30      282.89      6.18 o
  10   1   2       14.36       11.68      1.92 o
  11   1   2       32.50       35.68      3.03 o
  12   1   2       17.43       18.79      3.01 o
 -12   2   2       28.43       34.14      2.44 o
 -11   2   2       42.76       44.95      2.27 o
 -10   2   2      515.14      530.50     11.14 o
  -9   2   2      131.84      127.30      3.66 o
  -8   2   2      516.75      505.48     10.38 o
  -7   2   2      370.79      371.69      7.82 o
  -6   2   2      295.99      304.76      6.48 o
  -5   2   2     1861.08     1855.26     35.94 o
  -4   2   2      362.30      358.64      7.00 o
  -3   2   2      268.31      292.38      5.70 o
  -2   2   2       55.23       55.24      1.50 o
  -1   2   2        7.31        7.08      0.65 o
   0   2   2       24.69       36.12      1.06 o
   1   2   2       48.57       46.59      1.25 o
   2   2   2        7.18        5.32      0.54 o
   3   2   2        7.93        8.75      0.67 o
   4   2   2       11.47        7.18      0.68 o
   5   2   2       33.23       37.29      1.49 o
   6   2   2       14.31       14.79      1.14 o
   7   2   2       69.40       71.37      2.32 o
   8   2   2        4.77        3.06      1.28 o
   9   2   2       20.85       15.81      1.79 o
  10   2   2       15.63       19.29      1.78 o
  11   2   2       47.66       51.83      3.09 o
 -12   3   2        0.50        0.00      1.75 o
 -11   3   2        8.35        8.24      1.70 o
 -10   3   2       50.06       50.27      2.37 o
  -9   3   2       64.41       66.39      2.52 o
  -8   3   2       18.32       19.31      2.09 o
  -7   3   2       20.02       19.78      1.37 o
  -6   3   2        4.81        8.24      0.99 o
  -5   3   2      388.86      416.58      8.12 o
  -4   3   2      293.69      307.48      6.70 o
  -3   3   2      577.97      596.66     11.56 o
  -2   3   2      160.90      178.11      4.07 o
  -1   3   2       58.71       70.01      1.80 o
   0   3   2      147.78      152.59      3.28 o
   1   3   2       49.49       46.36      1.49 o
   2   3   2       23.24       22.15      1.03 o
   3   3   2      180.25      179.36      3.65 o
   4   3   2      193.72      191.51      3.71 o
   5   3   2        5.08        3.74      0.92 o
   6   3   2        0.01        1.03      0.96 o
   7   3   2       78.31       66.55      2.51 o
   8   3   2       20.91       21.16      1.43 o
   9   3   2      133.29      135.26      4.50 o
  10   3   2        4.90        2.77      1.62 o
  11   3   2       10.40        9.77      2.09 o
 -11   4   2       57.57       56.55      4.30 o
 -10   4   2      106.07      105.94      4.03 o
  -9   4   2       44.22       45.02      2.50 o
  -8   4   2        4.62        4.39      1.69 o
  -7   4   2       31.50       30.58      1.61 o
  -6   4   2      787.92      756.94     14.78 o
  -5   4   2      876.61      905.79     17.43 o
  -4   4   2        6.61        7.75      1.12 o
  -3   4   2       17.58       18.27      1.14 o
  -2   4   2        3.70        3.53      0.83 o
  -1   4   2      144.58      151.53      3.36 o
   0   4   2      193.51      222.24      4.51 o
   1   4   2        3.50        3.38      0.77 o
   2   4   2      310.12      325.23      6.82 o
   3   4   2       30.89       32.35      1.76 o
   4   4   2      249.78      260.26      5.16 o
   5   4   2       29.14       34.98      1.33 o
   6   4   2        2.32        1.88      1.09 o
   7   4   2        3.12        4.66      1.26 o
   8   4   2       41.20       40.22      2.18 o
   9   4   2        7.12        2.63      1.42 o
  10   4   2       12.66       12.53      2.00 o
 -10   5   2        3.10        4.94      2.86 o
  -9   5   2        2.64        0.46      1.91 o
  -8   5   2       13.29        9.81      1.51 o
  -7   5   2       64.49       67.00      2.49 o
  -6   5   2      392.99      406.29      8.68 o
  -5   5   2      106.74      108.56      3.16 o
  -4   5   2       10.18        7.89      1.26 o
  -3   5   2       58.63       56.20      1.97 o
  -2   5   2      604.62      589.11     11.47 o
  -1   5   2     1442.67     1525.99     26.23 o
   0   5   2      866.27      897.57     15.70 o
   1   5   2      595.19      609.02     11.07 o
   2   5   2     1560.19     1675.12     30.78 o
   3   5   2      663.59      676.52     12.56 o
   4   5   2     2060.76     2052.53     35.31 o
   5   5   2      558.08      530.50      9.84 o
   6   5   2      270.28      259.23      5.80 o
   7   5   2      171.82      154.49      4.26 o
   8   5   2      136.54      142.91      4.61 o
   9   5   2      195.24      205.73      6.75 o
  -9   6   2       70.19       74.88      4.74 o
  -8   6   2        2.84        0.77      1.95 o
  -7   6   2       25.37       26.78      1.87 o
  -6   6   2      594.28      607.89     13.04 o
  -5   6   2      943.35      971.11     18.53 o
  -4   6   2      141.25      148.61      4.09 o
  -3   6   2      197.15      201.27      4.81 o
  -2   6   2       36.62       32.48      2.24 o
  -1   6   2      115.34      125.87      3.38 o
   0   6   2      126.33      125.11      3.11 o
   1   6   2      193.98      187.91      4.18 o
   2   6   2       63.07       70.67      2.22 o
   3   6   2       34.37       37.37      1.59 o
   4   6   2       23.90       22.67      1.39 o
   5   6   2       49.83       50.54      1.86 o
   6   6   2      124.00      129.79      4.24 o
   7   6   2       55.68       55.86      3.22 o
   8   6   2        0.02        2.30      2.29 o
  -7   7   2      121.29      117.21      5.11 o
  -6   7   2       40.46       41.60      2.77 o
  -5   7   2       34.97       35.48      2.36 o
  -4   7   2       33.18       34.53      2.07 o
  -3   7   2      108.40      101.05      3.17 o
  -2   7   2      355.16      365.09      9.24 o
  -1   7   2        8.80        6.97      1.41 o
   0   7   2       38.20       38.91      1.76 o
   1   7   2       80.26       80.48      2.37 o
   2   7   2      313.02      306.15      7.01 o
   3   7   2      247.23      241.21      5.55 o
   4   7   2      132.20      124.85      3.83 o
   5   7   2       36.51       37.00      2.55 o
   6   7   2        8.49        3.90      1.46 o
   7   7   2        2.34        2.03      2.24 o
  -5   8   2       53.04       59.95      3.47 o
  -4   8   2      101.65       98.79      4.25 o
  -3   8   2       89.26       91.93      4.00 o
  -2   8   2       26.20       20.76      2.44 o
  -1   8   2       12.04        7.00      1.84 o
   0   8   2       52.51       49.57      3.12 o
   1   8   2      217.96      211.14      7.22 o
   2   8   2       28.16       30.97      2.35 o
   3   8   2       22.17       24.28      2.60 o
   4   8   2        6.04        5.46      1.78 o
 -13   1   3       19.89       15.53      1.70 o
 -12   1   3      100.51      102.10      3.41 o
 -11   1   3       90.09       87.56      2.92 o
 -10   1   3      122.05      125.91      3.51 o
  -9   1   3      215.53      202.84      4.78 o
  -8   1   3      248.13      240.55      5.48 o
  -7   1   3     1158.89     1185.86     24.50 o
  -6   1   3       94.90      100.98      2.54 o
  -5   1   3      277.00      286.52      5.63 o
  -4   1   3        1.58        1.73      0.76 o
  -3   1   3      349.42      324.03      6.18 o
  -2   1   3      215.64      215.47      4.46 o
  -1   1   3        7.59       12.45      0.65 o
   0   1   3        0.67        0.63      0.47 o
   1   1   3      325.94      305.47      5.83 o
   2   1   3        6.09        4.52      0.68 o
   3   1   3        9.19        8.34      0.83 o
   4   1   3       51.60       40.13      1.41 o
   5   1   3       23.17       24.04      1.06 o
   6   1   3       43.70       40.74      1.51 o
   7   1   3       13.67       11.30      1.12 o
   8   1   3       33.89       28.08      1.51 o
   9   1   3       90.91       86.07      3.67 o
  10   1   3       18.26       17.95      1.95 o
  11   1   3        0.03        1.06      1.74 o
 -12   2   3        0.10        2.89      2.18 o
 -11   2   3        0.50        0.87      1.62 o
 -10   2   3       26.34       28.64      1.81 o
  -9   2   3      121.65      125.63      3.80 o
  -8   2   3      288.77      285.74      6.42 o
  -7   2   3       25.24       21.23      1.32 o
  -6   2   3      276.60      278.49      5.84 o
  -5   2   3      584.71      581.34     11.05 o
  -4   2   3     1264.12     1263.75     22.96 o
  -3   2   3     1022.80     1061.16     21.50 o
  -2   2   3       23.34       22.34      0.99 o
  -1   2   3     2287.62     2389.46     41.00 o
   0   2   3     6860.56     7261.08    122.38 o
   1   2   3     1931.74     1893.16     33.77 o
   2   2   3     1862.03     1809.73     30.35 o
   3   2   3     1662.28     1685.55     28.49 o
   4   2   3      461.57      465.67      8.72 o
   5   2   3      584.72      589.05     10.97 o
   6   2   3       92.12       77.00      2.18 o
   7   2   3      501.08      541.44     11.91 o
   8   2   3      166.42      176.80      4.47 o
   9   2   3        5.01        5.19      1.79 o
  10   2   3        4.78       12.96      2.28 o
  11   2   3       54.53       61.32      3.80 o
 -12   3   3       30.40       29.71      2.54 o
 -11   3   3       21.76       21.36      2.19 o
 -10   3   3        0.72        0.51      1.31 o
  -9   3   3      200.01      183.97      5.30 o
  -8   3   3      434.75      442.95      9.01 o
  -7   3   3      555.00      559.35     11.34 o
  -6   3   3      493.16      489.85     10.35 o
  -5   3   3      905.81      883.48     15.32 o
  -4   3   3      328.37      337.61      6.96 o
  -3   3   3       88.46       80.84      2.23 o
  -2   3   3       71.97       61.28      1.76 o
  -1   3   3      973.61      970.08     18.31 o
   0   3   3     2439.13     2576.34     45.39 o
   1   3   3      368.93      411.14      7.44 o
   2   3   3        2.61        1.37      0.77 o
   3   3   3      469.59      482.60      8.51 o
   4   3   3      956.04      956.64     15.33 o
   5   3   3      327.37      318.14      6.03 o
   6   3   3       13.42       13.12      1.18 o
   7   3   3      410.11      396.70      8.75 o
   8   3   3      640.46      656.60     13.78 o
   9   3   3      248.13      242.68      7.13 o
  10   3   3      273.19      286.49      8.63 o
 -11   4   3       54.73       60.42      3.53 o
 -10   4   3      115.73      116.38      4.48 o
  -9   4   3      141.53      138.18      4.62 o
  -8   4   3      194.86      195.62      6.05 o
  -7   4   3      156.24      160.88      4.36 o
  -6   4   3     1086.41     1100.10     21.11 o
  -5   4   3      174.15      188.11      4.35 o
  -4   4   3      450.93      440.92      9.37 o
  -3   4   3      306.36      302.01      7.19 o
  -2   4   3     1019.70     1094.40     22.55 o
  -1   4   3     1703.94     1812.33     38.01 o
   0   4   3     1454.64     1515.00     28.27 o
   1   4   3     1095.68     1135.28     20.11 o
   2   4   3      231.41      244.23      5.44 o
   3   4   3      102.47       92.44      2.67 o
   4   4   3       10.89       11.92      1.05 o
   5   4   3      187.83      180.76      3.90 o
   6   4   3       97.66       99.82      2.85 o
   7   4   3       31.96       32.23      1.65 o
   8   4   3       91.52       97.63      3.22 o
   9   4   3       63.65       64.15      2.93 o
  10   4   3       21.20       20.93      2.57 o
 -10   5   3        2.20        1.73      2.90 o
  -9   5   3       22.43       22.98      2.67 o
  -8   5   3       66.37       61.37      3.40 o
  -7   5   3      185.43      180.99      5.12 o
  -6   5   3      294.25      303.10      6.87 o
  -5   5   3      144.16      148.07      4.41 o
  -4   5   3        7.33       10.60      1.24 o
  -3   5   3       46.52       40.82      1.80 o
  -2   5   3      206.53      211.09      5.24 o
  -1   5   3      352.68      367.74      7.26 o
   0   5   3       22.84       26.54      1.41 o
   1   5   3       38.20       40.35      1.69 o
   2   5   3        0.79        1.49      1.39 o
   3   5   3       94.58       98.80      3.00 o
   4   5   3       44.40       42.55      1.69 o
   5   5   3       15.26       11.08      1.08 o
   6   5   3        0.35        0.00      0.95 o
   7   5   3       21.01       23.22      1.73 o
   8   5   3       42.02       41.09      2.40 o
   9   5   3       14.06       13.24      2.86 o
  -9   6   3        0.00        0.53      2.80 o
  -8   6   3        8.68       10.93      2.55 o
  -7   6   3        0.02        0.00      1.38 o
  -6   6   3        5.39        3.82      1.20 o
  -5   6   3       40.29       42.20      2.37 o
  -4   6   3      163.70      150.20      4.37 o
  -3   6   3       39.55       38.38      1.95 o
  -2   6   3      319.69      308.11      6.30 o
  -1   6   3        4.02        2.73      1.06 o
   0   6   3        0.12        1.71      1.02 o
   1   6   3      127.38      126.59      3.28 o
   2   6   3      273.44      267.34      6.02 o
   3   6   3      694.60      691.30     14.52 o
   4   6   3        0.32        0.00      0.97 o
   5   6   3       62.63       58.51      2.27 o
   6   6   3        0.62        1.33      1.01 o
   7   6   3       43.61       52.43      3.47 o
   8   6   3       80.88       87.67      5.04 o
  -7   7   3       11.33       14.51      1.92 o
  -6   7   3       10.18        8.11      1.77 o
  -5   7   3        0.91        0.00      1.80 o
  -4   7   3       12.16       11.42      1.81 o
  -3   7   3        0.05        2.48      1.64 o
  -2   7   3       12.23       11.14      1.15 o
  -1   7   3       32.17       30.57      2.17 o
   0   7   3       54.53       48.25      1.99 o
   1   7   3       12.70       14.42      1.68 o
   2   7   3       22.39       21.42      1.63 o
   3   7   3       39.33       35.67      2.01 o
   4   7   3       93.45       89.35      4.18 o
   5   7   3       12.95       11.35      1.69 o
   6   7   3       36.33       36.64      2.82 o
  -4   8   3      176.60      165.16      6.18 o
  -3   8   3       46.95       46.90      2.75 o
  -2   8   3        0.29        1.85      1.71 o
  -1   8   3       14.19       14.35      2.48 o
   0   8   3      322.86      330.75      9.69 o
   1   8   3      379.71      363.09     15.04 o
   2   8   3       87.32       81.03      3.83 o
   3   8   3        8.76       10.87      2.05 o
 -13   0   4        3.33        0.00      2.75 o
 -12   0   4        0.94        0.00      2.38 o
 -11   0   4      146.98      141.73      6.33 o
 -10   0   4      479.21      488.98     15.90 o
  -9   0   4      149.54      143.40      6.55 o
  -8   0   4      189.58      173.36      5.38 o
  -7   0   4      689.71      748.83     19.34 o
  -6   0   4      294.90      281.39      7.93 o
  -5   0   4      153.00      142.41      4.46 o
  -4   0   4       96.35       82.25      2.90 o
  -3   0   4      279.95      294.23      8.51 o
  -2   0   4     3357.25     3430.67     88.90 o
  -1   0   4     2347.53     2437.75     68.44 o
   0   0   4      266.23      198.15      6.06 o
   1   0   4     2179.09     2278.60     60.42 o
   2   0   4     1270.40     1314.30     35.22 o
   3   0   4      364.20      338.87      9.33 o
   4   0   4      130.99      118.12      3.55 o
   5   0   4      669.91      619.21     14.60 o
   6   0   4     3634.42     3640.05    116.28 o
   7   0   4      842.90      853.59     30.05 o
   8   0   4      129.75      112.43      5.04 o
   9   0   4      135.65      165.95      6.87 o
  10   0   4      110.09       96.22      6.88 o
  11   0   4      256.77      278.09     16.76 o
 -12   1   4      182.34      178.52      5.13 o
 -11   1   4       25.94       21.84      1.65 o
 -10   1   4       10.31        8.19      1.37 o
  -9   1   4        0.78        0.99      1.11 o
  -8   1   4      253.48      265.72      6.57 o
  -7   1   4     1204.60     1242.37     23.05 o
  -6   1   4      783.49      793.43     15.51 o
  -5   1   4        9.37       12.28      0.97 o
  -4   1   4     1457.36     1525.19     26.56 o
  -3   1   4     1134.81     1193.32     21.55 o
  -2   1   4     3132.13     3047.44     57.58 o
  -1   1   4     7069.65     7147.40    129.40 o
   0   1   4      261.33      259.21      5.37 o
   1   1   4      498.66      523.59      9.78 o
   2   1   4        4.50        2.02      0.66 o
   3   1   4       93.48       68.82      2.01 o
   4   1   4      652.02      651.18     13.03 o
   5   1   4      380.21      380.07      7.44 o
   6   1   4        1.69        2.38      0.94 o
   7   1   4        0.05        0.66      0.95 o
   8   1   4       49.31       46.18      2.00 o
   9   1   4       18.57       19.99      2.27 o
  10   1   4       76.10       77.44      4.79 o
  11   1   4        1.35        2.46      2.29 o
 -12   2   4        1.04        3.74      1.57 o
 -11   2   4      110.61      119.77      4.32 o
 -10   2   4      137.61      132.93      4.43 o
  -9   2   4      333.79      333.44      7.47 o
  -8   2   4      309.76      318.12      7.06 o
  -7   2   4        0.65        2.46      1.10 o
  -6   2   4       57.14       57.74      2.07 o
  -5   2   4      466.43      444.98      9.77 o
  -4   2   4      426.10      472.50      9.34 o
  -3   2   4        0.66        1.94      0.84 o
  -2   2   4       27.11       21.72      1.14 o
  -1   2   4       86.98       96.13      2.44 o
   0   2   4      719.54      698.55     12.39 o
   1   2   4       47.55       37.97      1.35 o
   2   2   4        1.94        1.14      0.65 o
   3   2   4       45.17       43.49      1.47 o
   4   2   4       87.35       77.84      2.07 o
   5   2   4       73.27       75.92      2.36 o
   6   2   4      255.31      245.87      5.83 o
   7   2   4      170.79      160.67      4.95 o
   8   2   4        1.13        1.33      1.06 o
   9   2   4        0.68        0.00      1.94 o
  10   2   4        8.67       15.14      2.70 o
 -12   3   4        0.03        0.00      1.92 o
 -11   3   4       11.38        9.00      1.59 o
 -10   3   4       63.05       56.71      2.29 o
  -9   3   4       45.31       41.96      1.93 o
  -8   3   4      268.43      264.42      6.36 o
  -7   3   4        4.22        2.85      1.44 o
  -6   3   4        1.86        1.73      0.76 o
  -5   3   4      111.29      106.50      3.01 o
  -4   3   4      413.58      409.47      7.83 o
  -3   3   4      782.45      800.70     13.90 o
  -2   3   4       78.29       73.29      1.98 o
  -1   3   4      218.09      244.37      5.49 o
   0   3   4      185.44      184.56      3.96 o
   1   3   4      229.09      245.21      5.10 o
   2   3   4       13.62       11.18      0.98 o
   3   3   4        0.81        1.40      0.71 o
   4   3   4       78.83       70.14      1.88 o
   5   3   4      200.99      195.58      4.26 o
   6   3   4        2.78        2.05      0.94 o
   7   3   4       33.93       33.64      1.70 o
   8   3   4       14.77       11.96      1.54 o
   9   3   4        0.79        1.27      1.70 o
  10   3   4       16.36       17.30      3.96 o
 -11   4   4       33.22       41.57      3.51 o
 -10   4   4       21.64       20.60      1.77 o
  -9   4   4       55.20       56.58      2.91 o
  -8   4   4       58.24       58.29      2.55 o
  -7   4   4        2.57        0.00      1.35 o
  -6   4   4        2.02        4.29      1.11 o
  -5   4   4        4.35        2.15      1.08 o
  -4   4   4      201.47      194.49      5.13 o
  -3   4   4      331.04      350.78      7.64 o
  -2   4   4       28.19       31.87      1.67 o
  -1   4   4       86.88       89.09      2.98 o
   0   4   4       34.68       36.06      1.52 o
   1   4   4      118.81      126.26      3.24 o
   2   4   4      544.54      577.75     12.52 o
   3   4   4        4.16        4.06      1.16 o
   4   4   4      375.67      350.32      7.23 o
   5   4   4       96.15       92.47      2.54 o
   6   4   4       81.61       87.68      2.56 o
   7   4   4       61.82       59.63      2.31 o
   8   4   4        0.78        3.71      1.41 o
   9   4   4       11.81       13.29      1.86 o
 -10   5   4        2.96        7.13      1.99 o
  -9   5   4        1.31        0.58      1.93 o
  -8   5   4      117.25      108.11      3.57 o
  -7   5   4      218.12      212.80      5.52 o
  -6   5   4       36.71       38.36      1.83 o
  -5   5   4       22.87       27.69      1.71 o
  -4   5   4        0.66        0.00      1.14 o
  -3   5   4      442.55      447.81     10.11 o
  -2   5   4      876.47      933.72     20.48 o
  -1   5   4      186.92      191.79      5.31 o
   0   5   4      125.80      119.14      3.28 o
   1   5   4      570.11      593.76     12.30 o
   2   5   4        0.15        0.33      1.29 o
   3   5   4      395.12      381.01      8.25 o
   4   5   4       30.41       33.20      1.75 o
   5   5   4      187.17      188.25      4.53 o
   6   5   4      335.82      325.84      7.63 o
   7   5   4        4.39        2.06      1.65 o
   8   5   4       18.78       17.07      2.13 o
  -9   6   4      222.67      239.03      9.57 o
  -8   6   4       77.03       69.82      4.12 o
  -7   6   4        0.00        1.06      1.11 o
  -6   6   4       26.76       23.51      1.69 o
  -5   6   4       52.40       52.69      2.43 o
  -4   6   4      364.61      350.09      9.40 o
  -3   6   4       67.00       51.00      3.01 o
  -2   6   4       78.94       80.00      3.49 o
  -1   6   4        8.13       11.17      1.59 o
   0   6   4      129.46      134.96      3.91 o
   1   6   4      158.30      155.07      4.30 o
   2   6   4      278.25      277.60      7.03 o
   3   6   4       37.59       38.92      2.10 o
   4   6   4      112.72      111.25      3.28 o
   5   6   4      153.83      155.52      4.63 o
   6   6   4      229.35      229.83      7.23 o
   7   6   4      220.92      243.66      8.91 o
  -7   7   4      102.21       89.51      3.83 o
  -6   7   4       98.26       88.33      5.49 o
  -5   7   4       50.71       51.10      3.12 o
  -4   7   4      130.11      121.82      4.47 o
  -3   7   4      340.58      332.09     10.37 o
  -2   7   4      323.12      317.20      8.86 o
  -1   7   4      457.48      449.40     10.84 o
   0   7   4       68.03       71.80      2.85 o
   1   7   4        4.98        2.90      1.45 o
   2   7   4       22.22       22.84      2.36 o
   3   7   4       99.79       99.09      3.96 o
   4   7   4       82.46       81.30      4.51 o
   5   7   4       23.47       22.13      3.43 o
  -3   8   4       35.70       43.54      5.87 o
  -2   8   4        4.23        6.71      3.23 o
  -1   8   4        2.12        0.63      2.17 o
   0   8   4        6.22        5.92      2.42 o
   1   8   4       31.31       29.84      3.34 o
 -12   1   5       18.90       24.65      2.33 o
 -11   1   5       83.56       86.85      3.77 o
 -10   1   5      178.43      176.73      5.75 o
  -9   1   5        0.06        4.03      1.51 o
  -8   1   5       35.66       37.70      2.04 o
  -7   1   5       48.63       49.10      1.89 o
  -6   1   5      576.14      587.36     11.32 o
  -5   1   5      365.52      374.65      7.45 o
  -4   1   5        6.43        3.63      0.78 o
  -3   1   5      384.37      373.13      8.14 o
  -2   1   5     1677.28     1703.34     31.34 o
  -1   1   5      248.26      245.21      5.22 o
   0   1   5       55.54       55.89      2.03 o
   1   1   5        0.19        0.19      0.59 o
   2   1   5     1943.02     1871.85     33.85 o
   3   1   5     1139.00     1113.48     19.47 o
   4   1   5       13.57       12.28      0.90 o
   5   1   5       88.54       87.94      2.64 o
   6   1   5        0.16        0.00      1.00 o
   7   1   5      187.37      186.05      5.82 o
   8   1   5       16.97       19.30      1.63 o
   9   1   5        2.18        2.83      1.38 o
  10   1   5       11.12       10.46      2.60 o
 -12   2   5        3.78        2.84      1.74 o
 -11   2   5       82.85       77.53      3.38 o
 -10   2   5      103.27       98.04      3.50 o
  -9   2   5      261.29      265.51      7.74 o
  -8   2   5       52.83       56.41      2.43 o
  -7   2   5       61.84       59.86      2.19 o
  -6   2   5      274.05      263.48      6.10 o
  -5   2   5      779.81      763.41     14.89 o
  -4   2   5      745.14      756.04     15.22 o
  -3   2   5      297.91      293.83      6.91 o
  -2   2   5      238.77      232.59      5.17 o
  -1   2   5      275.47      295.13      5.71 o
   0   2   5       32.47       32.56      1.32 o
   1   2   5      161.40      170.01      3.79 o
   2   2   5      255.10      231.54      4.99 o
   3   2   5      492.60      503.68      9.87 o
   4   2   5      776.10      783.99     13.46 o
   5   2   5       13.92       14.13      1.18 o
   6   2   5       61.96       59.45      2.09 o
   7   2   5      103.74      101.98      3.04 o
   8   2   5      209.54      210.96      5.20 o
   9   2   5        8.39        9.23      1.75 o
 -11   3   5      101.61      103.99      4.20 o
 -10   3   5       70.97       71.19      2.93 o
  -9   3   5        4.67        3.12      1.29 o
  -8   3   5        0.28        0.99      1.16 o
  -7   3   5        0.48        2.10      0.95 o
  -6   3   5      279.51      301.41      7.53 o
  -5   3   5      499.86      486.18     10.21 o
  -4   3   5      137.80      131.83      3.13 o
  -3   3   5        0.73        2.71      1.12 o
  -2   3   5      210.97      248.30      5.09 o
  -1   3   5      769.63      761.97     15.31 o
   0   3   5      715.09      701.18     13.09 o
   1   3   5       58.29       65.76      1.96 o
   2   3   5      573.06      599.21     11.52 o
   3   3   5     1065.22     1098.26     20.38 o
   4   3   5      944.50      903.26     19.09 o
   5   3   5      569.98      581.90     10.72 o
   6   3   5       81.81       97.80      2.77 o
   7   3   5        1.37        0.68      0.95 o
   8   3   5      144.26      148.12      4.03 o
   9   3   5      153.48      161.33      6.40 o
 -11   4   5       36.02       34.03      2.81 o
 -10   4   5      270.10      247.53      7.47 o
  -9   4   5      194.58      185.63      7.02 o
  -8   4   5      112.12      115.14      4.47 o
  -7   4   5       89.69       84.91      3.19 o
  -6   4   5      501.76      474.16     11.30 o
  -5   4   5     1863.55     1838.80     32.39 o
  -4   4   5      531.81      528.22      9.66 o
  -3   4   5      591.03      592.72     10.74 o
  -2   4   5      312.21      337.36      7.88 o
  -1   4   5      196.65      201.11      5.15 o
   0   4   5      228.40      234.65      5.29 o
   1   4   5      105.84      113.83      3.20 o
   2   4   5      153.64      157.54      3.67 o
   3   4   5       49.58       51.19      1.93 o
   4   4   5       46.38       44.58      1.85 o
   5   4   5        0.03        0.81      1.00 o
   6   4   5       26.81       24.77      1.64 o
   7   4   5        7.89        4.19      1.40 o
   8   4   5       23.36       26.10      2.10 o
 -10   5   5       40.30       40.18      3.22 o
  -9   5   5        0.51        1.45      1.55 o
  -8   5   5       20.87       17.53      2.03 o
  -7   5   5        0.99        0.00      1.43 o
  -6   5   5       19.88       17.57      1.42 o
  -5   5   5      227.21      216.59      5.68 o
  -4   5   5       32.52       29.38      1.53 o
  -3   5   5       50.39       46.40      2.18 o
  -2   5   5        5.86        4.60      1.31 o
  -1   5   5       16.13       14.71      1.73 o
   0   5   5      355.52      354.01      8.28 o
   1   5   5       57.66       62.76      2.46 o
   2   5   5      232.58      213.32      5.77 o
   3   5   5      184.97      187.18      4.96 o
   4   5   5      109.12      117.89      3.90 o
   5   5   5      163.85      167.44      4.67 o
   6   5   5       50.08       59.75      3.02 o
   7   5   5        6.90        4.29      1.87 o
  -8   6   5        3.28        6.28      2.15 o
  -7   6   5        2.18        0.96      1.42 o
  -6   6   5       24.58       20.04      1.86 o
  -5   6   5        2.20        2.75      1.66 o
  -4   6   5       30.36       27.50      2.04 o
  -3   6   5        0.54        2.19      1.12 o
  -2   6   5        1.29        1.99      1.43 o
  -1   6   5      115.43      121.10      4.15 o
   0   6   5        3.83        4.25      1.40 o
   1   6   5       10.40       11.23      1.46 o
   2   6   5       20.44       20.10      1.73 o
   3   6   5        0.24        0.65      1.52 o
   4   6   5       76.17       64.43      2.82 o
   5   6   5       23.90       25.52      2.49 o
   6   6   5        0.99        0.00      1.88 o
  -6   7   5       25.01       21.68      2.40 o
  -5   7   5       11.21       11.93      2.29 o
  -4   7   5        4.24        2.47      1.92 o
  -3   7   5        3.68        6.00      1.60 o
  -2   7   5       93.61       90.80      3.91 o
  -1   7   5       96.93      101.43      4.20 o
   0   7   5        0.03        0.77      1.69 o
   1   7   5       35.63       37.65      2.41 o
   2   7   5        5.66        4.59      1.84 o
   3   7   5        5.07       11.33      2.21 o
   4   7   5       83.82       87.02      5.38 o
 -12   0   6        9.32       10.07      3.09 o
 -11   0   6       87.81       96.37      5.85 o
 -10   0   6       13.62       17.69      2.43 o
  -9   0   6      310.09      333.57     11.65 o
  -8   0   6      187.59      191.95      6.21 o
  -7   0   6       64.26       64.52      3.83 o
  -6   0   6        0.61        1.71      1.45 o
  -5   0   6       77.34       77.80      3.38 o
  -4   0   6      847.10      874.46     23.78 o
  -3   0   6     1208.27     1238.31     33.15 o
  -2   0   6       69.96       81.78      4.95 o
  -1   0   6     1110.25     1209.81     32.73 o
   0   0   6      177.01      173.49      6.36 o
   1   0   6      528.55      445.49     18.67 o
   2   0   6     1563.81     1487.57     42.87 o
   3   0   6      223.10      213.72      6.71 o
   4   0   6       63.45       59.98      3.08 o
   5   0   6      157.64      146.35      5.21 o
   6   0   6       86.54       82.37      3.41 o
   7   0   6      494.83      464.14     14.12 o
   8   0   6      226.93      230.86      8.90 o
   9   0   6       32.01       29.36      3.15 o
 -12   1   6      153.56      157.38      6.65 o
 -11   1   6      127.47      139.21      4.40 o
 -10   1   6        0.97        0.55      1.25 o
  -9   1   6       76.25       81.91      2.70 o
  -8   1   6      214.77      213.54      5.13 o
  -7   1   6      505.78      506.01     10.46 o
  -6   1   6      291.20      297.75      6.50 o
  -5   1   6      284.17      273.59      5.76 o
  -4   1   6      488.28      500.64      9.73 o
  -3   1   6       22.01       22.74      1.28 o
  -2   1   6       21.55       17.96      0.98 o
  -1   1   6      148.05      149.88      3.95 o
   0   1   6     1147.85     1217.31     22.30 o
   1   1   6      853.07      811.75     15.71 o
   2   1   6      112.25      108.58      2.99 o
   3   1   6       28.32       29.74      1.37 o
   4   1   6      512.51      500.89     10.41 o
   5   1   6      244.39      242.94      5.47 o
   6   1   6       28.38       28.73      1.60 o
   7   1   6        3.19        0.83      1.13 o
   8   1   6      178.31      159.28      5.48 o
   9   1   6      196.29      234.80      7.87 o
 -11   2   6       73.52       68.79      3.40 o
 -10   2   6        6.04       11.15      1.72 o
  -9   2   6      206.66      215.56      5.56 o
  -8   2   6      172.87      173.08      4.47 o
  -7   2   6       60.68       60.45      2.24 o
  -6   2   6       63.49       59.67      2.26 o
  -5   2   6       49.06       47.83      1.87 o
  -4   2   6     1532.78     1572.50     31.78 o
  -3   2   6      652.25      675.84     13.55 o
  -2   2   6       91.94       96.39      2.52 o
  -1   2   6      120.47      125.25      3.08 o
   0   2   6      378.03      381.84      8.25 o
   1   2   6     1205.36     1150.96     21.14 o
   2   2   6      358.57      344.46      6.45 o
   3   2   6        0.85        0.66      0.70 o
   4   2   6       39.99       41.35      1.57 o
   5   2   6       55.49       55.97      1.94 o
   6   2   6        0.05        0.15      0.96 o
   7   2   6        9.33        9.11      1.57 o
   8   2   6       50.60       45.02      2.48 o
   9   2   6        0.17        0.00      1.66 o
 -11   3   6        0.61        3.81      1.63 o
 -10   3   6        3.13        3.05      1.49 o
  -9   3   6       48.92       49.01      2.33 o
  -8   3   6        2.71        4.80      1.15 o
  -7   3   6       72.66       76.10      2.60 o
  -6   3   6        0.14        0.00      1.46 o
  -5   3   6        0.05        0.00      1.25 o
  -4   3   6       26.16       30.89      1.59 o
  -3   3   6       66.23       63.54      2.11 o
  -2   3   6      124.37      136.38      3.27 o
  -1   3   6       28.48       30.97      1.45 o
   0   3   6       12.36       12.79      1.21 o
   1   3   6       59.83       63.28      2.42 o
   2   3   6      127.18      129.97      3.24 o
   3   3   6       19.96       17.87      1.29 o
   4   3   6       12.82       11.90      1.26 o
   5   3   6        3.26        4.45      1.11 o
   6   3   6       58.14       56.75      2.10 o
   7   3   6        4.80        4.49      1.20 o
   8   3   6        0.57        1.86      1.42 o
 -10   4   6       23.45       20.33      2.22 o
  -9   4   6       25.81       29.13      2.71 o
  -8   4   6       52.47       55.12      2.74 o
  -7   4   6       87.66       83.44      2.99 o
  -6   4   6       17.41       17.49      1.41 o
  -5   4   6      243.44      238.10      5.17 o
  -4   4   6      135.22      129.18      3.51 o
  -3   4   6       31.24       29.16      1.61 o
  -2   4   6       17.76       18.82      1.50 o
  -1   4   6       14.85       14.94      1.72 o
   0   4   6      451.03      457.42     11.46 o
   1   4   6      290.54      294.64      7.06 o
   2   4   6        0.07        0.67      1.01 o
   3   4   6       20.62       19.88      1.48 o
   4   4   6       36.65       34.40      1.85 o
   5   4   6       54.21       53.28      2.11 o
   6   4   6       58.97       54.97      2.24 o
   7   4   6        1.40        3.41      1.43 o
  -9   5   6       76.65       66.44      3.47 o
  -8   5   6       31.98       26.50      2.37 o
  -7   5   6       28.33       32.04      2.08 o
  -6   5   6      167.36      161.91      4.54 o
  -5   5   6       35.16       31.76      1.87 o
  -4   5   6       14.69       14.63      1.44 o
  -3   5   6      123.03      123.79      4.01 o
  -2   5   6       13.17       14.56      1.82 o
  -1   5   6      148.07      148.01      4.33 o
   0   5   6      268.02      290.05      7.54 o
   1   5   6      101.46      110.65      3.47 o
   2   5   6       97.83       94.09      3.28 o
   3   5   6        8.89        8.60      1.75 o
   4   5   6      130.87      131.40      4.46 o
   5   5   6      144.31      160.03      4.69 o
   6   5   6       39.50       38.64      2.58 o
  -7   6   6       55.26       52.39      3.57 o
  -6   6   6       32.86       27.00      2.22 o
  -5   6   6       88.96       90.34      3.73 o
  -4   6   6      226.16      209.14      6.02 o
  -3   6   6      213.17      217.62      6.08 o
  -2   6   6        0.40        1.57      1.68 o
  -1   6   6       29.23       31.12      2.09 o
   0   6   6      251.63      254.03      7.03 o
   1   6   6      462.52      459.73     11.73 o
   2   6   6       93.51       94.68      3.48 o
   3   6   6       73.26       74.41      3.24 o
   4   6   6       29.75       35.93      2.75 o
   5   6   6       18.12       19.05      2.31 o
  -5   7   6       60.03       59.83      3.66 o
  -4   7   6       86.34       93.65      4.69 o
  -3   7   6        0.72        0.00      2.15 o
  -2   7   6       89.92       92.69      4.21 o
  -1   7   6      142.32      128.52      5.94 o
   0   7   6      131.18      110.12      5.90 o
   1   7   6       40.36       38.08      3.40 o
   2   7   6        4.62        7.37      2.06 o
 -11   1   7       54.56       59.72      2.89 o
 -10   1   7       83.91       84.26      2.97 o
  -9   1   7       10.13       11.45      1.47 o
  -8   1   7       22.76       25.14      1.70 o
  -7   1   7      111.23      110.94      3.21 o
  -6   1   7      317.26      307.98      6.58 o
  -5   1   7      114.80      104.51      2.91 o
  -4   1   7       44.07       35.35      1.76 o
  -3   1   7       42.84       34.89      1.54 o
  -2   1   7      240.11      233.87      5.29 o
  -1   1   7      760.76      769.98     15.12 o
   0   1   7       78.10       72.89      2.40 o
   1   1   7        3.13        5.89      1.37 o
   2   1   7      101.32      103.15      4.15 o
   3   1   7       76.89       78.24      2.63 o
   4   1   7      221.80      215.72      5.48 o
   5   1   7        6.40        4.16      0.90 o
   6   1   7       53.62       50.49      2.06 o
   7   1   7       32.36       29.59      1.89 o
   8   1   7       14.08        9.96      1.84 o
 -11   2   7       46.18       49.13      3.15 o
 -10   2   7       64.32       67.43      3.18 o
  -9   2   7       11.01       12.75      1.65 o
  -8   2   7      189.93      187.44      4.82 o
  -7   2   7      274.10      263.47      6.48 o
  -6   2   7       70.09       66.51      2.60 o
  -5   2   7       27.36       25.18      1.48 o
  -4   2   7       49.87       52.34      2.18 o
  -3   2   7      445.24      442.83      8.75 o
  -2   2   7      642.83      640.94     12.71 o
  -1   2   7      247.29      240.84      5.22 o
   0   2   7       32.72       39.71      1.74 o
   1   2   7      192.18      196.99      4.90 o
   2   2   7      164.64      151.95      4.31 o
   3   2   7      128.37      133.25      3.46 o
   4   2   7        1.62        1.77      1.00 o
   5   2   7      110.36      106.89      2.87 o
   6   2   7      177.57      174.12      4.04 o
   7   2   7       38.63       40.57      1.97 o
 -10   3   7       80.16       91.35      4.16 o
  -9   3   7        5.64        4.45      1.29 o
  -8   3   7      256.80      244.48      6.27 o
  -7   3   7      473.94      485.77     11.17 o
  -6   3   7       31.99       29.56      1.70 o
  -5   3   7        8.39       10.98      1.54 o
  -4   3   7        9.92       11.09      1.37 o
  -3   3   7      512.67      512.41     10.87 o
  -2   3   7      363.49      356.07      7.69 o
  -1   3   7       46.47       51.35      1.95 o
   0   3   7       76.22       76.53      2.45 o
   1   3   7      246.45      237.00      5.58 o
   2   3   7      153.24      163.56      4.99 o
   3   3   7        1.99        4.19      0.97 o
   4   3   7        6.21        8.61      1.15 o
   5   3   7      150.96      142.76      3.57 o
   6   3   7      356.16      370.93      8.15 o
   7   3   7      121.39      129.63      4.20 o
  -9   4   7      125.31      134.73      5.55 o
  -8   4   7      228.54      231.25      6.31 o
  -7   4   7      265.85      253.19      7.00 o
  -6   4   7      271.85      255.68      6.16 o
  -5   4   7        0.11        0.00      1.12 o
  -4   4   7      278.50      305.41      6.73 o
  -3   4   7      455.51      470.83     10.29 o
  -2   4   7      783.43      791.50     17.07 o
  -1   4   7      177.51      184.88      5.10 o
   0   4   7      153.58      151.43      5.70 o
   1   4   7      274.90      276.66      7.05 o
   2   4   7      313.74      321.14      7.78 o
   3   4   7      132.46      131.93      4.40 o
   4   4   7       26.56       26.10      1.82 o
   5   4   7      101.48      105.29      3.27 o
   6   4   7      181.46      191.27      5.19 o
  -8   5   7        9.83        8.61      1.99 o
  -7   5   7       82.99       68.13      2.91 o
  -6   5   7       18.30       17.51      1.52 o
  -5   5   7        4.90        3.68      1.13 o
  -4   5   7       16.21       13.98      1.45 o
  -3   5   7       13.13       11.99      1.75 o
  -2   5   7      123.92      121.97      3.99 o
  -1   5   7       50.17       52.52      2.89 o
   0   5   7       18.47       22.68      2.56 o
   1   5   7       93.86      102.16      4.79 o
   2   5   7       75.62       65.25      3.06 o
   3   5   7        2.61        2.37      1.64 o
   4   5   7       30.57       28.95      2.83 o
   5   5   7       18.63       23.29      2.12 o
  -6   6   7        1.51        4.38      1.82 o
  -5   6   7        1.25        2.69      1.53 o
  -4   6   7       53.60       52.90      2.70 o
  -3   6   7        3.82        5.16      2.16 o
  -2   6   7       18.93       19.11      2.22 o
  -1   6   7        4.73        5.86      1.97 o
   0   6   7        0.64        0.00      2.02 o
   1   6   7       21.67       18.59      2.35 o
   2   6   7       25.92       29.40      2.29 o
   3   6   7        4.69        6.66      2.31 o
 -10   0   8       56.18       57.33      4.59 o
  -9   0   8      188.64      196.78      8.75 o
  -8   0   8       13.13       14.06      2.44 o
  -7   0   8       70.60       75.10      3.77 o
  -6   0   8       14.74       14.63      2.50 o
  -5   0   8      129.33      123.66      5.62 o
  -4   0   8      110.65      115.63      4.85 o
  -3   0   8       21.73       21.26      2.21 o
  -2   0   8      440.73      456.52     13.65 o
  -1   0   8      423.34      419.05     13.60 o
   0   0   8       33.35       30.31      2.57 o
   1   0   8        3.43        2.45      2.13 o
   2   0   8       82.53       95.82      4.85 o
   3   0   8      572.86      579.09     28.52 o
   4   0   8      377.23      379.11     17.12 o
   5   0   8       11.43       16.87      2.03 o
   6   0   8        1.92        1.97      1.23 o
   7   0   8       14.33       20.66      3.58 o
 -10   1   8      190.70      200.66      6.90 o
  -9   1   8      146.52      152.72      4.70 o
  -8   1   8       75.28       72.89      3.03 o
  -7   1   8       47.10       50.68      2.11 o
  -6   1   8      687.27      717.39     14.49 o
  -5   1   8      496.81      504.78     10.12 o
  -4   1   8       46.50       41.52      1.96 o
  -3   1   8        1.50        2.24      1.07 o
  -2   1   8      105.55       93.65      2.82 o
  -1   1   8      457.01      443.50      9.05 o
   0   1   8      204.39      204.65      5.00 o
   1   1   8        6.44        8.32      1.19 o
   2   1   8      151.86      154.11      6.27 o
   3   1   8       26.95       25.54      1.81 o
   4   1   8       39.26       41.41      2.22 o
   5   1   8      271.93      275.71      9.15 o
   6   1   8       43.19       44.27      2.64 o
   7   1   8        0.51        3.42      1.56 o
 -10   2   8        0.09        1.16      2.64 o
  -9   2   8        0.44        0.26      1.47 o
  -8   2   8       66.13       69.68      3.17 o
  -7   2   8       46.33       41.72      2.34 o
  -6   2   8       15.42       15.81      1.32 o
  -5   2   8        3.87        3.55      0.78 o
  -4   2   8        2.55        1.12      0.80 o
  -3   2   8      427.51      423.22      8.57 o
  -2   2   8      513.42      521.19     10.32 o
  -1   2   8       53.34       54.39      2.02 o
   0   2   8       31.92       31.48      1.69 o
   1   2   8        6.22        5.46      1.47 o
   2   2   8      337.09      334.80      9.00 o
   3   2   8      226.50      215.40      5.47 o
   4   2   8       39.90       40.45      1.85 o
   5   2   8        0.07        1.38      1.09 o
   6   2   8       26.43       26.78      1.83 o
  -9   3   8        1.22        2.30      1.85 o
  -8   3   8        1.24        2.08      1.85 o
  -7   3   8        2.56        4.69      1.87 o
  -6   3   8        0.15        0.00      1.16 o
  -5   3   8        5.74        4.88      1.37 o
  -4   3   8       50.26       48.90      2.14 o
  -3   3   8        0.14        0.00      1.05 o
  -2   3   8       50.06       46.94      1.92 o
  -1   3   8        3.10        3.01      1.26 o
   0   3   8       12.25       17.03      1.41 o
   1   3   8       51.94       49.86      1.99 o
   2   3   8       13.59       14.53      1.57 o
   3   3   8       61.23       59.46      2.71 o
   4   3   8        3.62        4.69      1.72 o
   5   3   8        1.24        0.04      1.19 o
  -8   4   8       14.71       11.43      1.95 o
  -7   4   8        0.34        0.49      1.52 o
  -6   4   8        0.98        0.00      1.29 o
  -5   4   8        9.36        9.44      1.36 o
  -4   4   8       43.41       44.88      2.20 o
  -3   4   8       61.45       60.08      2.50 o
  -2   4   8       29.79       34.41      1.99 o
  -1   4   8       14.17       11.29      1.88 o
   0   4   8       21.02       15.85      2.03 o
   1   4   8        5.45        5.39      1.46 o
   2   4   8      123.46      120.04      4.43 o
   3   4   8       46.46       52.12      2.82 o
   4   4   8       10.19        7.75      1.93 o
  -7   5   8       32.27       30.82      2.56 o
  -6   5   8       45.11       45.58      2.36 o
  -5   5   8       97.89      102.57      3.74 o
  -4   5   8       24.29       26.56      2.20 o
  -3   5   8        2.58        1.34      1.65 o
  -2   5   8       68.66       73.43      3.26 o
  -1   5   8       74.99       83.87      3.75 o
   0   5   8        1.30        0.00      1.90 o
   1   5   8        2.05        2.63      1.91 o
   2   5   8        0.10        0.00      1.86 o
   3   5   8       72.10       87.33      4.73 o
  -3   6   8      164.04      170.08      6.83 o
  -2   6   8      100.70      108.73      4.45 o
  -1   6   8       32.17       29.65      3.12 o
   0   6   8       31.21       31.53      3.62 o
  -9   1   9       50.52       55.57      3.31 o
  -8   1   9        0.13        0.00      1.23 o
  -7   1   9        4.01        5.16      1.36 o
  -6   1   9        0.11        0.55      1.36 o
  -5   1   9      190.53      186.12      4.60 o
  -4   1   9      340.39      332.51      7.95 o
  -3   1   9       34.56       31.23      1.73 o
  -2   1   9        0.56        1.42      1.14 o
  -1   1   9       27.17       27.50      1.75 o
   0   1   9      313.54      304.77      7.25 o
   1   1   9      193.34      184.37      5.23 o
   2   1   9       12.12       12.64      1.72 o
   3   1   9        0.79        1.93      1.51 o
   4   1   9       51.35       47.42      2.71 o
   5   1   9       46.08       47.33      2.95 o
  -9   2   9      104.06       99.65      5.23 o
  -8   2   9       62.09       62.61      3.19 o
  -7   2   9       71.76       78.60      3.25 o
  -6   2   9        0.13        0.91      1.09 o
  -5   2   9       85.30       76.25      3.42 o
  -4   2   9       76.56       75.42      2.28 o
  -3   2   9       45.04       47.18      1.96 o
  -2   2   9        0.17        0.00      1.17 o
  -1   2   9       10.64       11.91      1.61 o
   0   2   9        1.82        0.82      1.20 o
   1   2   9       65.07       71.66      2.75 o
   2   2   9       73.97       83.16      3.14 o
   3   2   9       11.91        9.09      1.83 o
   4   2   9       59.26       63.75      3.13 o
  -8   3   9        0.46        3.56      2.41 o
  -7   3   9       48.88       45.51      3.02 o
  -6   3   9      261.21      246.16      7.61 o
  -5   3   9      175.59      166.13      4.78 o
  -4   3   9      193.19      182.73      5.09 o
  -3   3   9      119.67      107.96      3.69 o
  -2   3   9       23.17       21.35      1.62 o
  -1   3   9      160.48      164.43      4.76 o
   0   3   9      153.08      149.75      4.53 o
   1   3   9      133.84      139.09      3.97 o
   2   3   9       58.48       52.70      2.51 o
   3   3   9        0.17        0.92      1.82 o
   4   3   9       40.34       49.11      5.00 o
  -7   4   9       83.73       89.74      4.73 o
  -6   4   9       59.90       57.26      3.04 o
  -5   4   9        3.81        5.37      1.42 o
  -4   4   9       54.70       55.05      2.75 o
  -3   4   9       16.00       14.08      1.63 o
  -2   4   9       49.44       58.13      3.13 o
  -1   4   9      128.45      138.79      5.80 o
   0   4   9        2.78        3.15      2.08 o
   1   4   9      123.43      116.37      4.67 o
   2   4   9       47.81       40.67      4.69 o
  -4   5   9      101.70       97.81      4.81 o
  -3   5   9       29.39       32.62      2.78 o
  -2   5   9        9.19       12.70      2.16 o
  -1   5   9       14.22       16.08      2.77 o
   0   5   9       22.08       25.02      2.79 o
  -8   0  10      378.39      380.17     13.40 o
  -7   0  10      193.36      192.68      8.62 o
  -6   0  10        5.67        6.53      2.40 o
  -5   0  10       17.41       17.45      2.33 o
  -4   0  10       35.80       38.45      3.50 o
  -3   0  10      312.89      313.28     11.02 o
  -2   0  10      127.06      130.79      5.99 o
  -1   0  10       17.96       16.42      2.55 o
   0   0  10        1.88        4.20      2.10 o
   1   0  10        0.85        0.00      1.96 o
   2   0  10       22.65       24.25      3.81 o
   3   0  10       60.21       79.84      5.92 o
  -7   1  10        0.37        0.83      2.11 o
  -6   1  10       18.51       19.17      1.89 o
  -5   1  10       97.50       92.45      2.83 o
  -4   1  10       50.13       45.25      2.31 o
  -3   1  10        0.32        0.07      1.45 o
  -2   1  10        8.08        8.27      1.60 o
  -1   1  10       34.49       37.22      2.30 o
   0   1  10      153.19      154.46      5.48 o
   1   1  10      200.24      198.74      6.34 o
   2   1  10       51.25       59.48      3.49 o
   3   1  10        1.30        2.66      2.46 o
  -7   2  10       37.08       36.33      3.21 o
  -6   2  10       61.66       57.58      2.96 o
  -5   2  10       10.97       11.13      1.58 o
  -4   2  10        0.01        0.18      0.99 o
  -3   2  10        9.95       11.65      2.09 o
  -2   2  10       76.25       72.56      2.91 o
  -1   2  10       71.77       70.00      2.87 o
   0   2  10       23.23       29.19      1.95 o
   1   2  10       10.56        8.32      2.00 o
   2   2  10       10.91       19.17      2.30 o
  -6   3  10        6.14        4.94      1.88 o
  -5   3  10       25.05       23.99      2.37 o
  -4   3  10        9.91       11.17      1.81 o
  -3   3  10       33.45       31.21      2.31 o
  -2   3  10        0.48        0.00      1.47 o
  -1   3  10        6.89        6.64      1.82 o
   0   3  10       19.00       19.61      1.80 o
   1   3  10        0.07        0.00      2.50 o
  -4   1  11       25.92       30.78      2.44 o
  -3   1  11       36.02       33.31      2.29 o
  -2   1  11        2.61        5.74      2.10 o
  -1   1  11        6.97        7.34      1.84 o
 
